# Supplementary material for: Phenotypic and Molecular Characterization of Pyomelanin-Producing Acinetobacter baumannii ST2Pas;ST1816/ST195Oxf Causing the First European Nosocomial Outbreak
Source: Microorganisms. 2025 Feb 22;13(3):493. doi: 10.3390/microorganisms13030493 (PMC11945678; doi:10.3390/microorganisms13030493)
Supplement: Supplementary file 1 [file microorganisms-13-00493-s001.zip]

Archive with 1 entries (1 files):
- microorganisms-3385555-supplementary.pdf
